# Supplementary material for: Evaluation of Health-Related Quality of Life in Patients with Euthyroid Hashimoto’s Thyroiditis under Long-Term Levothyroxine Therapy: A Prospective Case-Control Study
Source: J Clin Med. 2024 May 24;13(11):3082. doi: 10.3390/jcm13113082 (PMC11173285; doi:10.3390/jcm13113082)
Supplement: Supplementary file 1 [file jcm-13-03082-s001.zip]

Archive with 1 entries (1 files):
- jcm-2995923-supplementary.pdf
